# Supplementary material for: Operational indicators for pulmonary tuberculosis diagnosis in people living with HIV before and after Xpert MTB/RIF implementation in the state of São Paulo, Brazil
Source: PLoS One. 2024 Jun 7;19(6):e0305063. doi: 10.1371/journal.pone.0305063 (PMC11161080; doi:10.1371/journal.pone.0305063)
Supplement: S1 Data — (XLSX) [file pone.0305063.s001.xlsx]

## Sheet: Planilha1
NC-PTB					CASES		NC-PTB RATES
	SIM		NÃO
	PRE	POST	PRE	POST	PRE	POST	PRE	POST
ARACATUBA	0	1	5	15	5	16	0	0.0625
BARUERI	8	12	24	26	32	38	0.25	0.315789
BAURU	36	40	43	57	79	97	0.455696	0.412371
BRAGANCA PAULISTA	10	9	4	16	14	25	0.714286	0.36
CAMPINAS	36	39	133	159	169	198	0.213018	0.19697
CARAPICUIBA	10	9	18	28	28	37	0.357143	0.243243
FRANCO DA ROCHA	6	5	9	13	15	18	0.4	0.277778
GUARULHOS	19	46	79	116	98	162	0.193878	0.283951
ITAPECERICA DA SERRA	3	1	9	31	12	32	0.25	0.03125
JUNDIAI	11	2	29	44	40	46	0.275	0.0434783
MARILIA	5	4	44	59	49	63	0.102041	0.0634921
PRESIDENTE PRUDENTE	20	17	25	28	45	45	0.444444	0.377778
RIBEIRAO PRETO	79	30	109	138	188	168	0.420213	0.178571
SANTO ANDRE	22	24	71	85	93	109	0.236559	0.220183
SANTOS	72	59	103	128	175	187	0.411429	0.315508
SAO BERNARDO DO CAMPO	16	18	44	64	60	82	0.266667	0.219512
SAO JOSE DO RIO PRETO	41	28	70	71	111	99	0.369369	0.282828
SAO PAULO	916	1173	1767	2619	2683	3792	0.341409	0.309335
SOROCABA	26	30	66	79	92	109	0.282609	0.275229
TAUBATE	20	17	18	37	38	54	0.526316	0.314815
TREMEMBE	0	2	9	19	9	21	0	0.0952381
	1356	1566	2679	3832	4035	5398	0.336059	0.290107
