# Supplementary material for: Operational indicators for pulmonary tuberculosis diagnosis in people living with HIV before and after Xpert MTB/RIF implementation in the state of São Paulo, Brazil
Source: PLoS One. 2024 Jun 7;19(6):e0305063. doi: 10.1371/journal.pone.0305063 (PMC11161080; doi:10.1371/journal.pone.0305063)
Supplement: S1 Data — (XLSX) [file pone.0305063.s002.xlsx]

## Sheet: TOTAL CASES
	Araçatuba	Barueri	Bauru	Bragança Paulista	Campinas	Carapicuiba	Franco da Rocha	Guarulhos	Itepecirica da Serra	Jundiai	Marília	Presidente Prudente	Ribeirão Preto	Santo André	Santos	São Bernardo do Campo	São José do Rio Preto	São Paulo	Sorocaba	Taubaté	Tremembé	TOTAL
01/2010	0	1	4	0	10	1	0	3	2	1	2	1	5	6	11	2	2	137	7	1	0	196
02/2010	1	0	1	1	8	3	0	5	1	3	2	9	6	3	9	3	5	153	0	3	0	216
03/2010	0	2	5	0	12	1	0	7	0	2	3	1	11	1	18	3	5	163	4	3	0	241
04/2010	0	1	5	1	6	0	0	5	1	1	4	3	12	8	9	3	6	180	7	2	0	254
01/2011	0	1	6	1	10	0	0	3	0	3	8	0	13	4	11	2	8	138	6	0	2	216
02/2011	0	1	4	0	12	3	0	6	1	1	2	0	11	5	8	1	7	143	5	3	0	213
03/2011	0	1	5	0	10	3	1	5	0	3	3	2	14	6	14	4	8	164	5	1	2	251
04/2011	0	1	3	3	12	2	0	5	0	3	7	5	9	6	10	4	12	158	4	0	0	244
01/2012	1	0	2	1	6	1	4	8	1	2	1	2	11	7	9	4	3	143	8	1	0	215
02/2012	0	1	0	0	3	1	0	3	0	3	2	0	9	2	17	5	6	137	9	5	2	205
03/2012	0	6	5	1	5	1	2	10	0	3	2	4	14	7	9	1	6	150	3	1	1	231
04/2012	0	3	3	1	16	1	1	9	0	1	2	4	6	5	8	3	7	124	3	2	0	199
01/2013	0	2	6	1	6	2	1	6	1	4	1	2	8	2	10	2	2	109	5	3	0	173
02/2013	1	2	5	0	12	4	2	6	1	0	1	5	13	9	8	5	5	149	1	2	1	232
03/2013	1	0	5	0	6	0	1	7	1	3	2	2	7	7	7	4	5	149	6	0	0	213
04/2013	1	0	7	2	14	0	0	5	0	3	0	3	9	1	5	2	4	144	5	3	0	208
01/2014	0	1	6	0	3	1	1	4	1	2	1	2	9	2	7	8	8	127	6	3	0	192
02/2014	0	1	2	1	10	1	1	1	1	2	4	0	11	7	7	1	5	118	7	3	0	183
03/2014	0	3	5	1	8	3	1	6	1	0	2	0	6	5	5	5	7	161	1	2	0	222
04/2014	1	3	4	2	13	0	0	5	0	2	0	3	7	8	4	5	11	128	6	1	0	203
01/2015	0	1	9	1	12	3	0	3	0	2	1	3	6	4	11	2	2	144	4	0	1	209
02/2015	3	1	5	0	4	0	1	3	0	0	2	1	9	4	8	1	4	136	1	6	0	189
03/2015	1	2	2	2	9	0	1	5	1	3	1	1	9	4	5	5	5	153	4	2	0	215
04/2015	1	3	5	2	9	1	1	3	0	4	2	1	15	4	5	1	4	138	4	2	1	206
01/2016	0	1	4	0	4	1	3	4	2	1	2	0	4	7	7	3	3	128	4	1	0	179
02/2016	1	1	2	1	5	2	1	15	1	1	4	3	9	12	15	5	7	201	1	3	4	294
03/2016	0	1	8	2	14	0	0	5	5	2	5	3	4	4	14	5	7	236	6	5	2	328
04/2016	0	4	3	1	15	1	2	10	6	2	5	2	8	5	19	2	1	219	10	3	2	320
01/2017	1	2	13	1	13	1	1	9	1	3	3	3	9	4	10	6	3	280	10	3	4	380
02/2017	0	1	2	1	8	1	2	10	1	5	3	0	8	2	10	9	6	198	8	3	0	278
03/2017	0	3	4	1	6	2	0	3	0	6	4	1	7	3	6	2	1	162	2	3	1	217
04/2017	1	0	4	0	8	2	0	3	1	1	0	3	7	4	6	4	3	132	4	1	0	184
01/2018	0	0	3	2	3	2	1	6	1	4	3	1	5	7	7	2	3	123	3	2	2	180
02/2018	0	3	1	3	8	1	0	10	1	5	2	2	6	1	7	4	3	129	2	1	1	190
03/2018	0	3	1	2	5	1	0	9	1	0	2	1	4	7	4	0	6	138	10	2	0	196
04/2018	0	1	1	2	9	1	2	8	3	0	2	3	5	4	4	2	1	139	4	1	0	192
01/2019	2	1	3	0	9	3	0	3	1	0	1	1	8	3	2	2	3	115	0	3	0	160
02/2019	1	0	1	1	7	2	0	7	2	0	5	6	6	3	5	3	3	139	2	0	1	194
03/2019	0	1	2	0	6	1	0	6	0	1	1	1	4	3	2	1	6	132	3	0	1	171
04/2019	0	3	3	0	6	1	1	7	0	0	9	2	7	4	8	3	3	102	7	2	1	169
01/2020	3	2	5	0	3	5	0	4	1	1	2	0	13	3	4	3	4	133	3	4	1	194
02/2020	1	2	4	0	9	1	1	4	1	0	2	0	3	3	5	4	2	111	6	3	0	162
03/2020	0	3	4	1	5	1	1	5	3	1	2	2	3	3	6	4	2	112	3	0	0	161
04/2020	0	1	4	0	8	4	0	9	0	2	0	2	6	3	6	2	6	100	2	3	0	158
All Grps	21	70	176	39	367	65	33	260	44	86	112	90	356	202	362	142	210	6475	201	92	30	9433

## Sheet: NC-PTB
	Araçatuba	Barueri	Bauru	Bragança Paulista	Campinas	Carapicuiba	Franco da Rocha	Guarulhos	Itepecirica da Serra	Jundiai	Marília	Presidente Prudente	Ribeirão Preto	Santo André	Santos	São Bernardo do Campo	São José do Rio Preto	São Paulo	Sorocaba	Taubaté	Tremembé	TOTAL
01/2010	0	0	2	0	0	1	0	0	1	0	0	0	1	3	5	0	0	49	2	1	0	65
02/2010	0	0	0	1	1	0	0	1	1	1	2	2	5	1	4	1	2	63	0	2	0	87
03/2010	0	0	1	0	2	1	0	2	0	2	0	1	7	1	6	1	3	47	3	2	0	79
04/2010	0	1	3	0	1	0	0	1	1	0	0	1	5	2	5	0	1	72	1	1	0	95
01/2011	0	0	1	1	2	0	0	0	0	1	0	0	7	1	2	0	5	50	1	0	0	71
02/2011	0	0	2	0	6	2	0	0	0	0	0	0	3	1	0	0	2	59	1	0	0	76
03/2011	0	0	1	0	2	1	0	1	0	0	0	2	6	2	6	1	4	57	2	0	0	85
04/2011	0	1	2	3	5	0	0	0	0	2	0	2	4	2	6	2	7	51	0	0	0	87
01/2012	0	0	1	1	2	1	2	1	0	0	0	1	5	0	4	1	1	49	2	0	0	71
02/2012	0	1	0	0	0	1	0	0	0	0	1	0	3	1	8	2	2	55	3	4	0	81
03/2012	0	2	3	1	1	0	1	1	0	1	0	0	7	1	3	0	2	42	1	1	0	67
04/2012	0	0	2	0	5	0	0	3	0	1	0	2	3	1	4	1	1	51	1	2	0	77
01/2013	0	1	3	0	0	1	0	2	0	0	0	1	1	0	5	1	1	31	2	2	0	51
02/2013	0	0	2	0	1	2	1	1	0	0	0	3	3	2	6	0	1	47	1	0	0	70
03/2013	0	0	2	0	2	0	1	2	0	1	1	2	3	2	2	2	1	34	0	0	0	55
04/2013	0	0	4	2	4	0	0	1	0	1	0	2	5	0	1	0	3	42	2	1	0	68
01/2014	0	1	5	0	0	0	1	3	0	0	0	1	1	0	3	4	3	39	1	1	0	63
02/2014	0	0	1	0	1	0	0	0	0	1	1	0	6	0	3	0	1	45	2	2	0	63
03/2014	0	0	1	1	1	0	0	2	0	0	0	0	3	2	0	1	1	49	1	1	0	63
04/2014	0	1	2	1	3	0	0	0	0	0	0	1	1	0	1	1	3	48	3	0	0	65
01/2015	0	0	4	1	0	1	0	0	0	0	0	1	1	1	3	1	0	45	1	0	0	59
02/2015	0	0	0	0	2	0	1	0	0	0	0	1	3	0	2	0	1	39	0	3	0	52
03/2015	0	1	0	1	2	0	1	1	0	0	0	1	3	1	2	0	1	45	1	0	0	60
04/2015	0	0	2	0	1	1	0	0	0	0	0	1	4	2	1	0	1	44	1	0	0	58
01/2016	0	0	1	0	1	0	1	2	0	0	0	0	1	2	2	1	1	39	0	0	0	51
02/2016	0	1	0	0	1	0	0	3	0	0	1	1	2	3	5	0	4	67	1	1	0	90
03/2016	0	0	0	0	3	0	0	1	0	1	1	1	3	0	4	1	2	76	3	1	0	97
04/2016	0	2	0	0	6	1	1	3	0	1	0	0	0	0	8	0	0	85	5	2	0	114
01/2017	1	0	8	0	1	0	0	0	1	0	0	1	1	0	4	3	1	88	1	1	0	111
02/2017	0	0	1	1	1	0	0	5	0	0	0	0	2	0	3	2	3	48	2	1	0	69
03/2017	0	2	4	1	1	0	0	0	0	0	0	0	0	1	3	0	0	43	0	0	0	55
04/2017	0	0	2	0	2	1	0	1	0	0	0	0	0	2	2	1	0	40	1	0	0	52
01/2018	0	0	0	1	1	0	0	3	0	0	0	0	3	3	1	0	1	45	0	1	0	59
02/2018	0	2	0	1	0	1	0	3	0	0	0	2	0	0	2	0	0	39	0	0	1	51
03/2018	0	1	0	1	1	1	0	2	0	0	0	0	0	1	0	0	2	47	4	1	0	61
04/2018	0	0	0	1	3	1	0	2	0	0	0	2	1	1	2	1	0	43	2	0	0	59
01/2019	0	1	2	0	0	1	0	1	0	0	0	0	0	1	1	1	1	36	0	0	0	45
02/2019	0	0	0	0	1	0	0	4	0	0	0	2	0	2	1	1	0	45	0	0	1	57
03/2019	0	0	1	0	1	0	0	3	0	0	0	1	2	1	0	0	1	42	0	0	0	52
04/2019	0	1	2	0	2	0	1	2	0	0	2	1	0	1	5	2	2	32	2	1	0	56
01/2020	0	0	2	0	1	0	0	2	0	0	0	0	2	0	2	0	1	31	0	2	0	43
02/2020	0	1	2	0	1	0	0	0	0	0	0	0	1	2	1	1	2	28	2	3	0	44
03/2020	0	0	4	0	1	0	0	2	0	0	0	1	0	0	0	1	0	41	1	0	0	51
04/2020	0	0	3	0	3	1	0	4	0	0	0	0	1	0	3	0	1	21	0	0	0	37
All Grps	1	20	76	19	75	19	11	65	4	13	9	37	109	46	131	34	69	2089	56	37	2	2922

## Sheet: TRM PERFORMANCE
	Araçatuba	Barueri	Bauru	Bragança Paulista	Campinas	Carapicuiba	Franco da Rocha	Guarulhos	Itepecirica da Serra	Jundiai	Marília	Presidente Prudente	Ribeirão Preto	Santo André	Santos	São Bernardo do Campo	São José do Rio Preto	São Paulo	Sorocaba	Taubaté	Tremembé	TOTAL
01/2010	0	0	0	0	0	0	0	0	0	0	0	0	0	0	0	0	0	0	0	0	0	0
02/2010	0	0	0	0	0	0	0	0	0	0	0	0	0	0	0	0	0	0	0	0	0	0
03/2010	0	0	0	0	0	0	0	0	0	0	0	0	0	0	0	0	0	0	0	0	0	0
04/2010	0	0	0	0	0	0	0	0	0	0	0	0	0	0	0	0	0	0	0	0	0	0
01/2011	0	0	0	0	0	0	0	0	0	0	0	0	0	0	0	0	0	0	0	0	0	0
02/2011	0	0	0	0	0	0	0	0	0	0	0	0	0	0	0	0	0	0	0	0	0	0
03/2011	0	0	0	0	0	0	0	0	0	0	0	0	0	0	0	0	0	0	0	0	0	0
04/2011	0	0	0	0	0	0	0	0	0	0	0	0	0	0	0	0	0	0	0	0	0	0
01/2012	0	0	0	0	0	0	0	0	0	0	0	0	0	0	0	0	0	0	0	0	0	0
02/2012	0	0	0	0	0	0	0	0	0	0	0	0	0	0	0	0	0	0	0	0	0	0
03/2012	0	0	0	0	0	0	0	0	0	0	0	0	0	0	0	0	0	0	0	0	0	0
04/2012	0	0	0	0	0	0	0	0	0	0	0	0	0	0	0	0	0	0	0	0	0	0
01/2013	0	0	0	0	0	0	0	0	0	0	0	0	0	0	0	0	0	0	0	0	0	0
02/2013	0	0	0	0	0	0	0	0	0	0	0	0	0	0	0	0	0	0	0	0	0	0
03/2013	0	0	0	0	0	0	0	0	0	0	0	0	0	0	0	0	0	0	0	0	0	0
04/2013	0	0	0	0	0	0	0	0	0	0	0	0	0	0	0	0	0	0	0	0	0	0
01/2014	0	0	0	0	0	0	0	0	0	0	0	0	0	0	0	0	0	0	0	0	0	0
02/2014	0	0	0	0	0	0	0	0	0	0	0	0	0	0	0	0	0	0	0	0	0	0
03/2014	0	0	0	0	0	0	0	2	0	0	0	0	0	0	3	1	0	5	0	0	0	11
04/2014	0	0	0	1	2	0	0	0	0	0	0	0	0	6	2	2	1	21	2	0	0	37
01/2015	0	0	2	0	7	2	0	2	0	2	1	0	2	2	5	1	1	34	3	0	0	64
02/2015	1	0	2	0	2	0	0	1	0	0	2	0	5	3	5	1	0	64	0	3	0	89
03/2015	0	0	0	0	6	0	0	3	0	2	0	0	6	3	3	3	2	59	2	2	0	91
04/2015	0	3	1	1	7	0	0	1	0	2	2	0	10	2	4	0	0	64	3	1	1	102
01/2016	0	1	2	0	3	0	2	1	0	0	2	0	3	4	4	1	2	62	3	0	0	90
02/2016	0	0	2	0	4	1	1	8	0	1	4	1	5	5	9	4	2	84	1	2	3	137
03/2016	0	0	8	1	8	0	0	3	0	1	2	3	4	3	8	2	5	96	2	2	1	149
04/2016	0	0	0	0	5	0	0	0	0	0	0	0	3	0	10	0	0	20	0	0	1	39
01/2017	1	1	4	0	7	1	0	3	0	2	0	1	7	2	7	1	1	96	3	1	2	140
02/2017	0	0	1	0	8	1	0	4	1	5	2	0	7	1	7	4	2	104	7	0	0	154
03/2017	0	0	0	0	5	1	0	2	0	4	1	0	6	2	4		1	93	1	3	1	125
04/2017	1	0	1	0	5	1	0	1	0	1	0	2	6	1	2	3	2	83	3	1	0	113
01/2018	0	0	1	0	2	2	0	1	0	3	1	0	3	4	4	1	1	66	3	2	2	96
02/2018	0	2	1	0	6	0	0	3	1	5	0	0	6	1	3	2	3	79	1	1	0	114
03/2018	0	2	0	0	3	0	0	6	0	0	2	0	3	6	4	0	2	91	5	0	0	124
04/2018	0	0	0	0	5	0	0	4	0	0	1	0	3	3	4	1	1	86	3	1	0	112
01/2019	1	1	0	0	8	0	0	3	1	0	1	0	8	0	1	1	2	79	0	3	0	109
02/2019	1	0	0	0	6	1	0	5	0	0	4	4	5	1	4	2	2	96	1	0	0	132
03/2019	0	1	1	0	4	1	0	2	0	0	1	0	3	2	2	1	5	79	2	0	1	105
04/2019	0	1	1	0	4	0	0	4	0	0	3	1	7	3	3	1	1	59	2	1	1	92
01/2020	2	1	3	0	3	3	0	2	1	1	1	0	12	2	3	3	2	94	2	2	1	138
02/2020	0	1	0	0	6	1	1	2	0	0	0	0	3	2	5	2	0	77	2	2	0	104
03/2020	0	0	0	0	3	0	0	1	1	0	0	2	3	2	5	3	2	73	2	0	0	97
04/2020	0	0	1	0	4	2	0	5	0	0	0	2	6	3	2	2	4	68	1	1	0	101
All Grps	7	14	31	3	123	17	4	69	5	29	30	16	126	63	113	43	44	1832	54	28	14	2665
